# Supplementary material for: Cytokine Profiling of Amniotic Fluid from Congenital Cytomegalovirus Infection
Source: Viruses. 2022 Sep 28;14(10):2145. doi: 10.3390/v14102145 (PMC9607316; doi:10.3390/v14102145)
Supplement: Supplementary file 1 [file viruses-14-02145-s001.zip]

Archive with 1 entries (1 files):
- viruses-1914497-Supplementary Materials.pdf
